# Supplementary material for: Comparative chloroplast genomes and phylogenetic analyses of Pinellia
Source: Mol Biol Rep. 2022 Jun 11;49(8):7873–85. doi: 10.1007/s11033-022-07617-5 (PMC9304046; doi:10.1007/s11033-022-07617-5)
Supplement: Supplementary file 2 — (XLSX 148 kb) [file 11033_2022_7617_MOESM2_ESM.xlsx]

## Sheet:  Supplementary Table S1
Supplementary Table S1 Primers used for assembly verification for the chloroplast genome of P. pedatisecta.
Region	Forward sequence	Reverse sequence
LSC/IRb junction	5' TGGATGCCCTAGACCAAGTTAC 3'	5' TTTATTCTTCGTCGCCGTAAAT 3'
IRb/SSC junction	5' ATCGGGATAGCGGACGCAAAGC 3'	5' CGCGAGCAAACAATAATGAGGAACG 3'
SSC/IRa junction	5' CGAGCAAACAATAATGAGGAACG 3'	5' ATCGGGATAGCGGACGCAAAGC 3'
IRa/LSC junction	5' GCTTGGAAGAAGAAGTAGGAAAA 3'	5' AAAAGCGAAACCCCTTAGCAAT 3'
An indel variation between published and self-assembled P. pedatisecta cp genomes (located between tRNA-Ser (GCU) and tRNA-Ser (CGA) genes)	5' GTATATAACACATGAGTTGAAAGA 3'	5' TTCTCTTATATATTCATTTAATTCA 3'

## Sheet:  Supplementary Table S2
Supplementary Table S2 List of genes found in the chloroplast genome of P. pedatisecta (MZ702636)
Category of genes	Group of genes	Name(s) of genes
Self-replication	Large subunit of ribosome (LSU)	rpl33, rpl20, rpl36, rpl14, rpl16*, rpl22, rpl2(2)*, rpl23(2), rpl32
	Small subunit of ribosome (SSU)	rps16*, rps2, rps14, rps4, rps18, rps12(2), rps11, rps8, rps3, rps19, rps7(2), rps15
	RNA polymerase subunits	rpoB, rpoC1*, rpoC2, rpoA
	Ribosomal RNA genes	rrn16(2), rrn23(2), rrn4.5(2), rrn5(2)
	Transfer RNAs (tRNA)	trnK-UUU*, trnQ-UUG, trnS-GCU, trnC-GCA, trnD-GUC, trnY-GUA, trnE-UUC, trnR-UCU, trnG-UCC*, trnT-GGU, trnS-UGA, trnG-GCC, trnfM-CAU(2), trnS-GGA, trnT-UGU, trnL-UAA*, trnF-GAA, trnV-UAC*, trnM-CAU, trnW-CCA, trnP-UGG, trnI-CAU, trnL-CAA(2), trnV-GAC(2), trnI-GAU(2)*, trnA-UGC(2)*, trnR-ACG(2), trnN-GUU(2), trnL-UAG
Photosynthesis	Photosystem I	psaB, psaA, psaI, psaJ, psaC
	Photosystem II	psbA, psbK, psbI, psbM, psbD, psbC, psbZ, psbJ, psbF, psbE, psbB, psbT, psbN, psbL, ycf3**
	Subunits of NADH dehydrogenase	ndhJ, ndhK, ndhC, ndhB(2)*, ndhF, ndhD, ndhE, ndhG, ndhI, ndhA*, ndhH
	Cytochrome b/f complex	petN, petA, petL, petG, petB*, petD*
	ATP synthase	atpI, atpH, atpF*, atpA, atpE, atpB
	Large chain of Rubisco	rbcL
Other genes	Translation initiation factor	infA
	Maturase	matK
	Protease	clpP**
	Envelope membrane protein	cemA
	Subunit of acetyl-CoA-carboxylase	accD
	Cytochrome c biogenesis protein	ccsA
	Hypothetical chloroplast reading frames	ycf2(2), ycf4, ycf1
Note: *Genes containing a single intron; **Genes containing two introns.

## Sheet:  Supplementary Table S3
Supplementary Table S3 The statistics of SSRs among four chloroplast genomes of Pinellia
Repeats number	P. pedatisecta MN046890				P. pedatisecta MZ702636				P. peltate NC052862				P. ternate KR270823
	A/T	C/G	AT/TA	AAT/ATT	A/T	C/G	AT/TA	AAT/ATT	A/T	C/G	AT/TA	AAG/CTT	A/T	C/G	AC/GT	AG/CT	AT/TA	AAG/CTT	AAT/ATT
5	0	0	0	0	0	0	0	0	0	0	0	0	0	0	0	0	0	0	1
6	0	0	8	1	0	0	3	1	0	0	3	0	0	0	0	1	3	0	0
7	0	0	1	0	0	0	0	0	0	0	0	2	0	0	0	3	0	1	1
8	0	0	2	0	0	0	1	0	0	0	0	0	0	0	0	0	0	0	0
9	0	0	4	0	0	0	0	0	0	0	0	0	0	0	0	0	0	0	0
10	23	0	0	0	23	0	0	0	21	0	0	0	18	0	0	0	1	0	0
11	24	0	0	0	24	0	0	0	17	1	0	0	27	1	0	0	0	1	0
12	11	2	0	0	10	2	0	0	6	0	0	0	9	2	0	0	0	0	0
13	7	0	0	0	9	0	0	0	2	0	0	0	6	0	0	0	0	0	0
14	2	0	0	0	2	0	0	0	1	0	0	0	4	0	0	0	0	0	0
15	3	0	0	0	4	0	0	0	5	0	0	0	2	0	0	1	0	0	0
16	2	0	0	0	1	0	0	0	1	0	0	0	2	0	0	0	1	0	0
17	0	0	0	0	0	0	0	0	2	0	0	0	1	0	0	0	0	0	0
18	0	0	0	0	0	0	0	0	1	0	0	0	1	0	0	0	0	0	0
19	0	0	0	0	0	0	0	0	3	0	0	0	0	0	0	0	1	0	0
20	0	0	0	0	0	0	0	0	0	0	0	0	1	0	0	0	0	0	0
21	0	0	0	0	0	0	0	0	0	0	0	0	0	0	0	0	2	0	0
22	0	0	0	0	0	0	0	0	0	0	0	0	0	0	0	0	1	0	0
23	0	0	0	0	0	0	0	0	1	0	0	0	0	0	0	2	0	0	0
24	0	0	0	0	0	0	0	0	1	0	0	0	0	0	0	0	0	0	0
25	0	0	0	0	0	0	0	0	0	0	0	0	0	0	0	0	1	0	0
26	0	0	0	0	0	0	0	0	1	0	0	0	0	0	0	0	0	0	0
27	0	0	0	0	0	0	0	0	0	0	0	0	0	0	0	1	0	0	0
32	0	0	0	0	0	0	0	0	0	0	0	0	1	0	0	1	0	0	0
33	0	0	0	0	0	0	0	0	0	0	0	0	0	0	0	0	1	0	0
34	0	0	0	0	0	0	0	0	0	0	0	0	1	0	0	0	0	0	0
36	0	0	0	0	0	0	0	0	0	0	0	0	0	0	0	0	1	0	0
37	0	0	0	0	0	0	0	0	0	0	0	0	0	0	0	2	0	0	0
46	0	0	0	0	0	0	0	0	0	0	0	0	1	0	0	1	0	0	0
53	0	0	0	0	0	0	0	0	0	0	0	0	0	0	0	1	0	0	0
56	0	0	0	0	0	0	0	0	0	0	0	0	0	0	0	1	0	0	0
69	0	0	0	0	0	0	0	0	0	0	0	0	1	0	0	0	0	0	0
71	0	0	0	0	0	0	0	0	0	0	0	0	0	0	0	1	0	0	0
77	0	0	0	0	0	0	0	0	0	0	0	0	0	0	1	1	0	0	0
Total	72	2	15	1	73	2	4	1	62	1	3	2	75	3	1	16	12	2	2

## Sheet:  Supplementary Table S4
Supplementary Table S4 The statistic of interspersed repeated sequences among four Pinellia chloroplast genomes.
P. pedatisecta MN046890					P. pedatisecta MZ702636					P. peltate NC052862					P. ternate KR270823
Size	Type	Repeat 1 Start	Repeat 2 Start	Region	Size	Type	Repeat 1 Start	Repeat 2 Start	Region	Size	Type	Repeat 1 Start	Repeat 2 Start	Region	Size	Type	Repeat 1 Start	Repeat 2 Start	Region
25617	P	92963	142561	IRb/IRa	25606	P	90947	139076	IRb/IRa	25697	P	84149	128124	LSC+IRb/SSC+IRa	14884	P	89783	149129	IRb/IRa
94	F	52987	53039	LSC	82	F	10189	10219	LSC	328	P	0	83821	LSC	10740	P	104668	138388	IRb/IRa
86	F	52995	53047	LSC	53	F	98141	98165	IRb	115	F	108210	108336	IRb	272	F	115667	115669	SSC
66	F	188	230	LSC	53	P	98141	157411	IRb/IRa	115	P	108210	129519	IRb/SSC	217	F	115667	115671	SSC
57	F	11947	11996	LSC	53	P	98165	157435	IRb/IRa	115	P	108336	129645	IRb/SSC	215	F	115667	115673	SSC
53	F	100158	100182	IRb	53	F	157411	157435	IRa	115	F	129519	129645	SSC	209	F	115732	115736	SSC
53	P	100158	160906	IRb/IRa	52	F	10189	10249	LSC	111	F	108319	108444	IRb	207	F	115732	115734	SSC
53	P	100182	160930	IRb/IRa	52	F	10201	10280	LSC	111	P	108319	129415	IRb/SSC	203	F	115732	115738	SSC
53	F	160906	160930	IRa	52	F	10231	10280	LSC	111	P	108444	129540	IRb/SSC	177	P	10067	39602	LSC
51	P	82518	82518	LSC	51	P	80687	80687	LSC	111	F	129415	129540	SSC	162	F	131878	131880	SSC
50	F	204	246	LSC	48	P	120850	120850	SSC	94	F	108210	108461	IRb	160	F	131878	131882	SSC
50	F	129056	129108	SSC	48	F	116695	116729	SSC	94	P	108210	129415	IRb/SSC	158	F	116554	116556	SSC
49	F	129266	129290	SSC	48	F	95674	95719	IRb	94	P	108461	129666	IRb/SSC	158	F	126741	126743	SSC
48	P	123382	123382	SSC	48	P	95674	159862	IRb/IRa	94	F	129415	129666	SSC	158	F	131878	131884	SSC
48	F	97691	97736	IRb	48	P	95719	159907	IRb/IRa	66	F	129460	129585	SSC	155	F	116560	126741	SSC
48	P	97691	163357	IRb/IRa	48	F	159862	159907	IRa	65	F	108260	108386	IRb	153	F	116559	126742	SSC
48	P	97736	163402	IRb/IRa	44	F	132786	132809	SSC	65	P	108260	129519	IRb/SSC	152	F	116562	126741	SSC
48	F	163357	163402	IRa	42	P	16464	16464	LSC	65	P	108386	129645	IRb/SSC	152	F	126753	126755	SSC
46	P	10492	10492	LSC	42	F	101407	101446	IRb	58	F	39114	41338	LSC	151	F	116559	116563	SSC
46	P	11928	129364	LSC/SSC	42	P	101407	154141	IRb/IRa	51	F	109535	109580	IRb	151	F	116559	126744	SSC
45	F	11959	12008	LSC	42	P	101446	154180	IRb/IRa	51	P	109535	128339	IRb/SSC	150	F	116564	126741	SSC
44	F	11477	129319	LSC/SSC	42	F	154141	154180	IRa	51	P	109580	128384	IRb/SSC	150	F	126741	126745	SSC
44	F	135887	135910	SSC	42	F	98137	98185	IRb	51	F	128339	128384	SSC	149	F	116559	116565	SSC
42	P	18193	18193	LSC	42	P	98137	157402	IRb/IRa	49	F	129585	129711	SSC	149	F	116559	126746	SSC
42	F	103424	103463	IRb	42	P	98185	157450	IRb/IRa	49	P	93699	93699	IRb	148	F	115732	115740	SSC
42	P	103424	157636	IRb/IRa	42	F	157402	157450	IRa	49	F	93699	144222	IRb/IRa	148	F	116566	126741	SSC
42	P	103463	157675	IRb/IRa	41	F	10315	10326	LSC	49	P	144222	144222	IRa	148	F	126741	126747	SSC
42	F	136318	136341	SSC	40	F	10261	10280	LSC	44	F	108386	108511	IRb	147	F	116559	116567	SSC
42	F	157636	157675	IRa	39	F	125030	125070	SSC	44	P	108386	129415	IRb/SSC	147	F	116559	126748	SSC
42	F	52987	53091	LSC	39	P	116681	116681	SSC	44	P	108511	129540	IRb/SSC	146	F	115732	115742	SSC
42	F	100154	100202	IRb	38	F	126447	126503	SSC	46	P	109918	109918	IRb	146	F	116568	126741	SSC
42	P	100154	160897	IRb/IRa	38	P	69217	69217	LSC	38	F	97748	120068	IRb/SSC	145	F	116559	116569	SSC
42	P	100202	160945	IRb/IRa	38	P	49827	126345	LSC/SSC	38	P	120068	140184	SSC/IRa	144	F	115732	115744	SSC
42	F	160897	160945	IRa	38	P	101406	124972	IRb/SSC	47	F	90182	90188	IRb	144	F	116570	126741	SSC
41	F	31790	31814	LSC	38	F	124972	154185	SSC/IRa	47	P	90182	147735	IRb/IRa	143	F	116559	116571	SSC
40	F	11952	11982	LSC	37	F	9961	30009	LSC	47	P	90188	147741	IRb/IRa	143	F	116572	126753	SSC
40	F	11982	12001	LSC	37	P	49838	126355	LSC/SSC	47	P	123382	123382	SSC	143	F	126740	126752	SSC
40	F	51828	129327	LSC/SSC	37	F	84330	132839	LSC/SSC	47	F	147735	147741	IRa	142	F	115732	115746	SSC
40	F	128686	136179	SSC	37	P	101489	101489	IRb	41	F	88587	88632	LSC	142	F	116560	126753	SSC
39	F	127577	127636	SSC	37	F	101489	154103	IRb/IRa	41	P	88587	149297	LSC/IRa	142	F	116562	126753	SSC
39	P	119218	119218	SSC	37	F	116612	126594	SSC	41	P	88632	149342	LSC/IRa	142	F	116568	126753	SSC
38	F	86303	86329	LSC	37	P	154103	154103	IRa	41	F	149297	149342	IRa	142	F	116570	126753	SSC
38	P	71141	71141	LSC	36	F	10217	10296	LSC	34	F	86288	86301	LSC	141	F	116559	116573	SSC
37	F	129133	129249	SSC	36	F	10247	10296	LSC	34	P	86288	151635	LSC/IRa	141	F	116559	126754	SSC
37	F	136142	136401	SSC	36	F	49977	50010	LSC	34	P	86301	151648	LSC/IRa	140	F	115732	115748	SSC
36	F	11968	12017	LSC	34	P	9987	9987	LSC	34	F	151635	151648	IRa	140	F	116574	126753	SSC
34	F	135993	136051	SSC	34	F	126778	126795	SSC	41	F	44044	120065	LSC/SSC	139	F	116559	116575	SSC
34	F	129897	129914	SSC	33	P	124983	124983	SSC	37	F	90192	90198	IRb	139	F	116559	126756	SSC
31	F	469	520	LSC	33	F	125001	125024	SSC	37	P	90192	147735	IRb/IRa	138	F	115732	115750	SSC
31	F	135943	135958	SSC	31	F	132842	132857	SSC	37	P	90198	147741	IRb/IRa	138	F	116576	126753	SSC
Note: F represents formard repeats; P represents palindromic repeats

## Sheet:  Supplementary Table S5
Supplementary Table S5 The long tandem repeats in four Pinellia chloroplast genomes
P. pedatisecta MN046890											P. pedatisecta MZ702636											P. peltate NC052862											P. ternate KR270823
Indices	Period Size	Copy Number	Consensus Size	Percent Matches	Percent Indels	Score	A	C	G	T	Indices	Period Size	Copy Number	Consensus Size	Percent Matches	Percent Indels	Score	A	C	G	T	Indices	Period Size	Copy Number	Consensus Size	Percent Matches	Percent Indels	Score	A	C	G	T	Indices	Period Size	Copy Number	Consensus Size	Percent Matches	Percent Indels	Score	A	C	G	T
109--137	15	2	15	93	6	51	27	6	0	65	7--141	5	28.8	5	68	24	82	40	0	0	60	31805--31844	21	1.9	21	84	0	53	40	10	15	35	112--140	15	2	15	93	6	51	27	6	0	65
125--179	21	2.9	18	80	17	67	43	9	0	47	16--176	47	3.4	46	77	16	168	36	0	0	63	46821--46850	15	2	15	93	0	51	26	0	10	63	128--182	21	2.9	18	80	17	67	43	9	0	47
137--184	21	2.3	21	96	0	87	47	8	0	43	16--148	32	4.3	31	75	18	111	39	0	0	60	47278--47318	17	2.4	17	100	0	82	31	4	0	63	140--187	21	2.3	21	96	0	87	47	8	0	43
208--277	13	5.2	13	77	16	79	35	11	1	51	8--119	27	4.1	27	79	12	104	41	0	0	58	59343--59382	16	2.6	16	84	4	55	42	10	7	40	186--384	15	13.1	15	68	20	55	36	5	1	57
189--296	42	2.6	42	98	0	207	35	8	1	54	8--168	82	2	82	82	7	202	37	0	0	62	64838--64867	15	2	15	100	0	60	26	6	20	46	192--299	42	2.6	42	98	0	207	35	8	1	54
190--355	13	12.2	13	71	18	65	36	5	1	56	128--189	21	3	22	81	6	76	30	0	0	69	71202--71231	14	2.1	14	100	0	60	13	20	0	66	180--415	13	17.5	13	69	18	103	37	4	1	56
311--382	13	5.6	13	70	16	53	38	0	2	58	4436--4497	25	2.6	25	94	5	110	59	6	3	30	79085--79133	24	2	24	88	0	71	30	30	12	26	322--418	22	4.3	23	71	15	71	38	0	1	60
371--395	9	2.8	9	100	0	50	44	0	0	56	5541--5568	14	2	14	100	0	56	50	7	7	35	86272--86337	1	66	1	75	0	60	87	0	6	6	372--415	11	3.8	11	82	8	52	40	0	0	59
382--733	32	11.1	32	68	19	122	40	0	0	59	5707--5744	19	2	19	100	0	76	47	10	5	36	86235--86286	23	2.2	24	96	3	97	75	3	3	17	379--420	16	2.6	17	77	11	52	40	0	0	59
436--685	25	10.1	25	73	18	154	40	0	0	59	7365--7408	23	1.9	23	100	0	88	54	0	11	34	86268--86337	29	2.4	30	90	7	108	87	0	5	7	1915--1954	15	2.7	15	100	0	80	35	10	7	47
313--726	5	86	5	64	25	114	39	0	0	58	7376--7426	16	3.1	16	75	10	50	52	0	17	29	86268--86336	13	4.9	14	89	10	106	86	0	5	7	4664--4725	25	2.6	25	94	5	110	59	6	3	30
523--741	44	5.3	40	71	21	150	39	0	0	60	7400--7432	11	3.1	11	91	4	50	48	0	24	27	88588--88673	24	3.7	24	86	9	133	13	26	11	47	5750--5777	14	2	14	100	0	56	50	7	7	35
443--726	96	3	92	72	16	244	39	0	0	59	9547--9590	21	2	22	95	4	81	52	2	0	45	88588--88677	45	2	44	93	2	153	13	26	11	48	9506--9549	21	2	22	95	4	81	52	2	0	45
693--736	11	3.8	11	82	8	52	40	0	0	59	9667--9715	22	2.3	22	96	3	91	44	8	4	42	89566--89613	24	2	24	95	0	87	39	12	22	25	9640--9769	5	25.2	5	74	16	81	55	1	1	41
542--736	76	2.6	76	80	12	203	40	0	0	60	9907--9946	18	2.2	18	95	0	71	32	7	0	60	89569--89620	24	2.2	24	89	0	77	46	11	19	23	9640--9757	18	6.2	20	81	10	99	56	1	1	39
4970--5031	25	2.6	25	94	5	110	59	6	3	30	9904--9951	18	2.5	20	76	16	55	31	6	0	62	90193--90241	6	8.3	6	88	4	64	40	12	14	32	9659--9702	19	2.6	16	77	19	52	56	2	0	40
6074--6101	14	2	14	100	0	56	50	7	7	35	9957--10365	25	16.2	26	75	17	94	42	0	1	55	108211--108578	126	2.9	126	97	1	711	41	7	13	37	9672--9881	20	9.7	23	72	17	123	54	0	0	43
6240--6277	19	2	19	100	0	76	47	10	5	36	9957--10006	13	3.9	13	89	5	75	38	0	0	62	109375--109409	9	3.9	9	85	14	54	65	2	20	11	9678--9943	7	37.7	7	71	16	131	51	0	0	47
7898--7941	23	1.9	23	100	0	88	54	0	11	34	9970--10377	19	21.8	18	67	24	74	42	0	1	55	109536--109631	45	2.1	45	100	0	192	53	6	31	9	9645--9884	34	7	35	72	16	125	54	0	1	43
7909--7959	16	3.1	16	75	10	50	52	0	17	29	9964--10377	30	13.3	30	71	21	95	42	0	1	55	109978--110003	1	26	1	100	0	52	100	0	0	0	9743--9792	5	9.2	5	81	14	55	42	0	0	58
7933--7965	11	3.1	11	91	4	50	48	0	24	27	9996--10152	2	92.5	2	63	30	64	51	0	0	47	113743--113768	13	2	13	100	0	52	53	23	0	23	9875--10016	59	2.3	61	76	19	145	38	0	0	60
10080--10123	21	2	22	95	4	81	52	2	0	45	9965--10105	13	11.7	13	77	16	85	52	0	0	47	124596--124629	13	2.7	13	90	4	52	5	0	14	79	9875--9990	39	3.1	39	84	10	136	37	0	0	62
10418--10457	18	2.2	18	95	0	71	32	7	0	60	9990--10102	5	23.2	5	69	23	73	55	0	0	44	128340--128435	45	2.1	45	100	0	192	9	31	6	53	9880--10035	30	5.5	29	75	18	93	39	0	1	58
10415--10462	18	2.5	20	76	16	55	31	6	0	62	9997--10168	29	5.7	30	72	18	110	50	0	0	48	128562--128596	9	3.9	9	85	14	54	11	20	2	65	9881--9999	20	6.3	20	77	19	84	37	0	0	61
10475--10801	6	52.8	6	69	20	85	43	0	0	55	9965--10383	41	10.3	41	69	24	143	42	0	1	55	129393--129760	126	2.9	126	97	1	711	37	13	7	41	9952--9999	21	2.3	21	89	7	71	37	0	2	60
10468--10802	25	12.9	26	71	20	108	42	0	0	56	10101--10384	19	13.1	23	68	24	117	38	0	2	59	147730--147778	6	8.3	6	88	4	64	32	14	12	40	9907--10035	51	2.5	53	82	10	140	38	0	1	58
10468--10517	13	3.9	13	89	5	75	38	0	0	62	10082--10384	11	27.8	11	74	20	221	38	0	2	59	148358--148405	24	2	24	95	0	87	25	22	12	39	10370--10415	1	46	1	100	0	92	0	0	0	100
10481--10812	19	17.5	19	70	18	72	42	0	1	56	10398--10454	14	3.9	15	78	21	59	66	0	1	31	149298--149383	24	3.7	24	86	9	133	47	11	26	13	10474--10507	1	34	1	100	0	68	0	0	0	100
10475--10804	30	11.4	30	69	21	115	43	0	0	55	10402--10431	14	2.1	14	100	0	60	70	0	0	30	149294--149383	45	2	44	93	2	153	48	11	26	13	14904--14942	14	2.7	15	84	8	62	79	0	0	20
10507--10761	2	148.5	2	63	29	83	45	0	0	54	15213--15277	25	2.6	25	85	9	80	27	0	4	67	151636--151721	13	6.6	13	82	5	102	9	5	1	83	14901--14942	13	3.4	12	81	12	50	80	0	0	19
10473--10802	27	11.7	27	67	23	114	43	0	0	55	15212--15258	14	3.7	12	81	18	51	31	0	2	65	151634--151705	29	2.4	31	88	6	114	8	5	0	86	15257--15321	25	2.6	25	85	9	80	27	0	4	67
10512--10667	37	4.4	36	75	17	123	51	0	0	47	15236--15283	20	2.4	19	80	16	53	27	2	4	66	151634--151699	1	66	1	75	0	60	6	6	0	87	15256--15302	14	3.7	12	81	18	51	31	0	2	65
10502--10620	46	2.6	47	81	11	149	55	0	0	44	17548--17578	16	1.9	16	93	0	53	9	6	0	83	151634--151729	42	2.3	42	85	3	122	10	5	1	83	15280--15327	20	2.4	19	80	16	53	27	2	4	66
10483--10673	78	2.4	79	77	14	180	49	0	0	49	29882--29950	10	6.8	10	84	12	88	42	0	0	57	151685--151736	24	2.2	24	96	3	97	17	3	3	75	16145--16224	40	2	40	92	0	133	47	13	8	30
10616--10804	24	8.5	23	70	22	111	35	0	1	61	29882--29952	21	3.5	21	92	5	119	42	0	0	57												17623--17654	1	32	1	100	0	64	0	0	0	100
10594--10805	38	5.8	36	75	18	163	37	0	1	60	29968--30065	6	16.7	6	74	10	60	42	1	2	54												29937--30011	2	37.5	2	100	0	150	0	50	0	49
10597--10825	94	2.5	91	76	17	238	36	0	1	61	29969--30066	20	4.8	20	73	12	74	41	1	3	54												30012--30053	2	21	2	100	0	84	50	0	0	50
10549--10762	29	7.4	28	73	20	106	42	0	0	57	29969--30101	26	4.9	27	78	17	123	39	1	3	55												32268--32298	10	3	10	90	9	53	41	0	0	58
10633--10783	44	3.3	43	78	17	162	37	0	0	61	30094--30129	18	2	18	100	0	72	38	5	5	50												32268--32299	11	3	11	95	4	57	43	0	0	56
10779--10820	16	2.4	19	84	11	54	30	0	4	64	30125--30193	22	3.3	22	76	9	74	36	4	2	56												32527--32551	10	2.5	10	100	0	50	72	0	0	28
10633--10867	24	9.5	24	66	27	93	34	1	1	62	32416--32446	10	3	10	90	9	53	41	0	0	58												33015--33194	91	2	91	98	0	351	35	18	15	31
10894--10937	24	1.9	22	90	9	70	65	0	0	34	32416--32447	11	3	11	95	4	57	43	0	0	56												34238--34279	20	2.2	20	87	8	61	42	11	0	45
10960--11077	2	62.5	2	68	11	61	41	2	0	55	32620--32644	10	2.5	10	100	0	50	72	0	0	28												34270--34309	14	3	14	85	7	57	52	0	0	47
10935--11062	13	9.7	13	72	17	77	39	3	0	56	34324--34365	20	2.2	20	87	8	61	42	11	0	45												34238--34295	18	3.2	19	80	9	59	43	8	0	48
10978--11029	22	2.4	22	96	0	95	38	3	0	57	34356--34447	17	6.1	14	82	15	89	56	0	0	43												38623--38653	14	2.2	14	94	0	53	22	16	12	48
10993--11078	35	2.5	34	88	3	129	41	2	0	55	34360--34445	2	48	2	72	21	66	54	0	0	45												39159--39188	12	2.6	11	90	10	51	30	6	0	63
10979--11043	22	3	22	88	4	78	41	3	0	55	34353--34444	14	6.1	14	81	15	80	54	0	0	45												39158--39201	14	3.2	14	81	12	56	27	6	0	65
11102--11171	22	3	22	84	15	104	54	0	14	31	34368--34447	31	2.5	32	86	11	112	57	0	0	42												39158--39211	25	2.1	27	83	13	69	27	7	0	64
11108--11160	26	2	26	100	0	106	54	0	15	30	34360--34447	33	2.8	31	79	19	110	55	0	0	44												46284--46317	15	2.3	15	90	5	52	14	8	5	70
11185--11504	12	26.3	12	71	20	77	64	0	0	34	38825--38855	14	2.2	14	94	0	53	22	16	12	48												49613--49646	14	2.4	14	95	0	59	52	0	8	38
11185--11279	5	18	5	73	14	57	68	1	0	30	39365--39394	12	2.6	11	90	10	51	30	6	0	63												50185--50227	2	21.5	2	100	0	86	48	0	0	51
11185--11504	17	17.9	17	71	20	96	64	0	0	34	39364--39407	14	3.2	14	81	12	56	27	6	0	65												50243--50323	11	7.3	11	73	23	64	25	1	0	72
11208--11504	21	13.4	23	69	22	137	63	0	0	35	39364--39417	25	2.1	27	83	13	69	27	7	0	64												50245--50321	38	2	38	85	9	104	27	1	0	71
11295--11413	28	3.5	35	74	24	96	63	0	0	36	46488--46521	15	2.3	15	90	5	52	14	8	5	70												50249--50355	9	10.8	10	72	23	59	28	2	0	68
11314--11476	48	3.6	45	79	18	139	63	0	0	36	49787--49811	11	2.3	11	100	0	50	36	8	0	56												50350--50388	17	2.3	17	100	0	78	30	10	0	58
11420--11521	20	4.9	21	75	12	86	63	0	0	36	49781--49829	18	2.8	18	72	25	50	34	6	0	59												50243--50359	4	28.8	4	69	19	73	27	2	0	69
11208--11536	68	4.9	67	72	20	246	63	0	0	35	49832--50056	6	36.2	6	69	21	119	63	0	0	36												50266--50388	42	2.9	42	75	11	117	28	5	0	65
11423--11548	24	5.4	23	72	16	100	60	0	0	38	49831--50041	20	11.1	20	76	14	173	63	0	0	36												50330--50372	13	3.4	12	80	6	50	30	6	0	62
11830--12107	3	96.3	3	72	19	209	38	1	1	59	49852--50054	33	5.8	34	77	16	195	63	0	0	36												52391--52425	18	1.9	18	88	11	54	45	2	0	51
11830--12106	49	5.7	49	81	13	251	38	1	1	59	49831--50053	15	15.4	14	73	15	100	62	0	0	37												59489--59529	20	2	20	100	0	82	39	0	14	46
12121--12177	14	3.9	15	78	21	59	66	0	1	31	49831--50056	9	23.8	10	71	19	137	62	0	0	36												63700--63750	4	12.8	4	85	0	57	58	0	1	39
12125--12154	14	2.1	14	100	0	60	70	0	0	30	49834--50056	37	6.1	36	74	17	178	63	0	0	36												63700--63796	8	12.1	8	76	12	83	59	0	1	39
16589--16627	14	2.7	15	84	8	62	79	0	0	20	50071--50122	27	2	25	92	7	86	51	0	9	38												63700--63798	12	7.9	12	77	15	85	60	0	1	38
16586--16627	13	3.4	12	81	12	50	80	0	0	19	50137--50235	14	7.4	13	73	13	60	45	1	2	51												63748--63795	10	4.6	10	83	16	62	60	0	0	39
16942--17006	25	2.6	25	85	9	80	27	0	4	67	50178--50222	10	4.8	9	84	15	56	46	0	0	53												63715--63798	23	3.5	23	85	10	107	61	0	1	36
16941--16987	14	3.7	12	81	18	51	31	0	2	65	50174--50221	18	2.8	18	80	20	59	45	0	0	54												63699--63795	40	2.7	35	80	17	103	59	0	1	39
16965--17012	20	2.4	19	80	16	53	27	2	4	66	50137--50236	38	2.7	36	81	7	110	46	1	2	51												63701--63792	23	4.3	21	73	17	82	58	0	1	40
19277--19307	16	1.9	16	93	0	53	9	6	0	83	50198--50245	14	3.4	14	88	0	60	50	0	6	43												66061--66099	19	2.1	19	100	0	78	23	20	0	56
31610--31901	6	49.7	6	69	20	84	41	0	0	57	50950--51029	29	2.7	29	81	14	85	37	3	0	58												70575--70699	60	2.1	61	93	4	218	24	16	15	44
31610--31684	10	7.9	9	75	24	66	42	0	0	57	51007--51046	10	4.4	10	76	23	52	52	0	0	47												70764--70795	2	16	2	100	0	64	50	0	0	50
31614--31899	24	11.4	25	74	17	133	40	0	0	57	51005--51050	16	2.9	16	93	3	76	54	0	0	45												73107--73156	25	2	25	100	0	100	56	16	4	24
31619--31884	37	7.1	36	68	23	128	40	0	0	57	51012--51054	21	2	21	86	0	59	60	0	0	39												73221--73260	21	1.9	21	89	0	62	37	27	7	27
31610--31856	11	21.5	11	73	18	86	40	0	0	57	51090--51268	49	3.7	49	86	10	230	29	3	0	66												73696--73725	14	2.1	14	93	0	51	20	3	0	76
31622--31709	5	16.8	5	69	28	51	40	1	0	57	51062--51239	4	44	4	72	16	136	28	2	0	69												87299--87347	11	3.5	15	73	23	52	32	6	4	57
31716--31866	29	5.4	29	74	15	97	41	0	1	56	51151--51252	12	8.4	12	76	20	61	29	4	0	65												87295--87348	26	2	27	92	3	92	33	5	3	57
31762--31906	5	28.2	5	73	20	113	40	0	0	58	53270--53304	18	1.9	18	88	11	54	45	2	0	51												89415--89448	15	2.4	14	90	5	50	5	0	5	88
31791--31895	24	4.1	24	85	14	140	40	0	0	60	53306--53352	20	2.3	20	88	0	67	61	2	4	31												94541--94626	24	3.7	24	81	9	115	15	24	12	47
31718--31883	79	2.1	81	78	16	120	42	0	1	56	60534--60574	20	2	20	100	0	82	39	0	14	46												94561--94632	21	3.3	21	80	12	83	13	25	11	50
31762--31925	11	15.1	11	73	19	82	40	1	0	58	64872--64909	15	2.6	15	95	4	69	36	15	0	47												94541--94632	45	2.1	45	95	2	168	14	23	11	50
31865--31932	17	3.7	17	75	21	57	39	4	0	55	71541--71602	20	3	20	88	4	88	64	0	4	30												97001--97074	15	4.7	15	72	21	71	33	5	22	37
31933--31985	26	2	26	100	0	106	33	3	3	58	71590--71715	16	9.1	15	67	24	73	59	0	0	39												97008--97089	24	3.4	24	93	0	137	35	6	23	35
31984--32019	18	2	18	100	0	72	38	5	5	50	71558--71813	9	29.1	9	65	19	96	61	0	1	36												100186--100298	28	4	28	71	17	74	56	1	2	38
32015--32083	22	3.3	22	76	9	74	36	4	2	56	71590--71715	41	3	41	84	10	157	59	0	0	39												100262--100297	15	2.4	15	95	0	63	50	2	5	41
34306--34336	10	3	10	90	9	53	41	0	0	58	71608--71655	16	2.9	17	93	6	89	60	0	0	39												103164--103248	44	1.9	44	100	0	170	22	15	14	48
34306--34337	11	3	11	95	4	57	43	0	0	56	71610--71837	18	13.3	17	68	21	88	61	0	1	37												103312--103421	55	2	55	100	0	220	18	21	16	43
34510--34534	10	2.5	10	100	0	50	72	0	0	28	71573--71715	67	2.2	66	80	13	179	60	0	1	38												111308--111385	39	2	39	100	0	156	17	28	30	23
36130--36171	20	2.2	20	87	8	61	42	11	0	45	71633--71726	24	3.8	26	82	8	72	61	0	1	37												115504--115550	12	3.8	12	88	2	67	48	4	0	46
36162--36275	12	8.1	14	78	13	96	56	0	0	43	71548--71715	67	2.5	66	81	11	175	61	0	1	36												115664--115733	2	35.5	2	97	2	133	50	0	0	50
36166--36273	2	61	2	71	23	82	54	0	0	45	71605--71756	67	2.3	67	80	8	159	62	0	1	36												115733--115888	2	78	2	100	0	312	0	0	50	50
36178--36275	35	2.8	36	82	16	132	57	0	0	42	71656--71838	83	2.2	84	82	12	211	61	0	1	37												115888--115954	2	33.5	2	93	0	116	49	0	50	0
40653--40683	14	2.2	14	94	0	53	22	16	12	48	71743--71850	35	3.4	32	83	14	127	59	0	0	39												115974--116032	2	29.5	2	92	0	100	45	1	1	50
41193--41222	12	2.6	11	90	10	51	30	6	0	63	71800--71853	27	2	27	81	0	63	61	0	3	35												116421--116458	2	19	2	100	0	76	50	0	0	50
41192--41235	14	3.2	14	81	12	56	27	6	0	65	71920--71965	22	2.1	22	100	0	92	36	19	17	26												116472--116905	2	219.5	2	92	4	648	47	1	51	0
41192--41245	25	2.1	27	83	13	69	27	7	0	64	74163--74208	21	2.3	20	84	3	56	58	4	2	34												116922--116963	13	3.3	13	90	3	59	71	4	4	19
48316--48349	15	2.3	15	90	5	52	14	8	5	70	74282--74321	21	1.9	21	89	0	62	37	27	7	27												124550--124593	22	2	22	90	0	70	61	0	6	31
51616--51640	11	2.3	11	100	0	50	36	8	0	56	74751--74780	14	2.1	14	93	0	51	20	3	0	76												124620--124658	19	2.1	19	100	0	78	58	5	0	35
51610--51658	18	2.8	18	72	25	50	34	6	0	59	84323--84436	15	8.1	15	75	22	79	38	0	0	61												124728--124835	4	26.8	4	73	19	91	28	0	0	70
51661--51922	6	43.2	6	68	23	126	64	0	0	35	84310--84401	7	15	6	71	24	68	35	0	0	64												124715--124831	23	5	24	69	22	79	29	1	0	68
51657--51901	24	11.9	20	76	18	145	64	0	0	35	84320--84397	23	3.2	23	78	18	77	34	0	0	65												124746--124847	52	2	52	96	0	186	30	1	0	67
51669--51901	22	10.1	24	76	19	137	64	0	0	35	84310--84492	17	10.9	17	72	20	93	40	0	0	59												125032--125082	2	25.5	2	100	0	102	49	0	0	50
51687--51922	63	3.8	62	76	15	222	64	0	0	35	84310--84486	6	27.6	7	66	27	76	40	0	0	59												125669--125737	13	5.8	13	69	20	53	49	0	0	50
51663--51914	122	2.1	116	82	9	298	64	0	0	35	84338--84437	15	6.9	15	73	24	81	40	0	0	60												125735--125759	11	2.3	11	100	0	50	36	8	0	56
51660--51922	14	19	14	71	14	147	63	0	0	35	84408--84517	53	2	55	81	13	131	47	0	0	52												125805--125841	17	2.2	17	95	0	65	45	8	8	37
51899--51947	16	3.3	15	86	10	66	48	0	14	36	88444--88475	16	2	16	93	0	55	34	28	6	31												126440--126572	1	133	1	89	0	203	94	0	0	5
51953--52004	27	2	25	92	7	86	51	0	9	38	90587--90620	15	2.4	14	90	5	50	5	0	5	88												126597--126895	6	51.5	6	90	6	483	53	0	46	0
51957--52015	16	3.5	16	77	15	57	55	0	6	37	95675--95760	24	3.7	24	81	9	115	15	24	12	47												126712--126744	3	11	3	100	0	66	66	0	33	0
52019--52117	14	7.4	13	73	13	60	45	1	2	51	95695--95766	21	3.3	21	80	12	83	13	25	11	50												131673--131715	19	2.3	19	100	0	86	58	0	4	37
52060--52104	10	4.8	9	84	15	56	46	0	0	53	95675--95766	45	2.1	45	95	2	168	14	23	11	50												131777--131811	1	35	1	94	0	61	97	2	0	0
52056--52103	18	2.8	18	80	20	59	45	0	0	54	98135--98208	15	4.7	15	72	21	71	33	5	22	37												131777--131816	16	2.6	16	92	4	64	92	5	0	2
52019--52118	38	2.7	36	81	7	110	46	1	2	51	98142--98223	24	3.4	24	93	0	137	35	6	23	35												131879--131950	2	36	2	100	0	144	50	0	0	50
52080--52127	14	3.4	14	88	0	60	50	0	6	43	101369--101485	5	25.2	5	71	26	73	63	0	0	36												131950--132289	2	174.5	2	93	5	599	50	0	49	0
52832--52911	29	2.7	29	81	14	85	37	3	0	58	101367--101531	2	89.5	2	67	19	65	58	1	1	38												132314--132403	3	30.7	3	75	20	84	36	2	0	61
52889--52928	10	4.4	10	76	23	52	52	0	0	47	101358--101473	39	2.9	40	80	15	134	63	0	0	36												132314--132401	18	4.7	19	84	13	103	36	2	0	61
52887--52932	16	2.9	16	93	3	76	54	0	0	45	101371--101493	30	4.2	29	72	17	103	62	0	0	36												132355--132460	7	15.4	7	74	16	53	50	0	0	49
52894--52936	21	2	21	86	0	59	60	0	0	39	101357--101486	35	3.8	35	76	17	139	63	0	0	36												135772--135820	13	3.8	12	79	12	53	0	24	4	71
52947--53164	31	7.1	31	73	21	149	27	2	0	69	101367--101488	67	1.9	63	85	10	165	63	0	0	36												136610--136645	18	2	18	100	0	72	33	11	16	38
52953--53200	52	4.8	53	85	9	295	29	3	0	66	101496--101531	15	2.4	15	95	0	63	50	2	5	41												142412--142489	39	2	39	100	0	156	23	30	28	17
53022--53193	29	6.6	25	69	20	97	29	4	0	65	116342--116388	12	3.8	12	88	2	67	51	2	0	46												150376--150485	55	2	55	100	0	220	43	16	21	18
52944--53164	4	55	4	70	19	149	28	2	0	69	116506--116784	16	17.6	16	70	19	97	46	1	1	50												150549--150633	44	1.9	44	100	0	170	48	14	15	22
53125--53177	13	4.4	12	79	11	56	28	7	0	64	116514--116796	36	8	36	69	22	131	45	1	1	51												153443--153491	25	2	25	88	4	73	22	0	10	67
55195--55229	18	1.9	18	88	11	54	45	2	0	51	116507--116841	52	6.4	50	70	20	161	45	1	2	50												153500--153535	15	2.4	15	95	0	63	41	5	2	50
55231--55277	20	2.3	20	88	0	67	61	2	4	31	116603--116758	42	3.5	43	76	16	126	47	0	0	51												153560--153620	30	2	30	84	6	79	40	0	0	59
62458--62498	20	2	20	100	0	82	39	0	14	46	116583--116770	34	5.7	32	79	18	156	46	0	1	51												156708--156789	24	3.4	24	93	0	137	35	23	6	35
66796--66833	15	2.6	15	95	4	69	36	15	0	47	116653--116821	83	2.1	82	83	9	215	44	0	2	52												156723--156796	15	4.7	15	72	21	71	37	22	5	33
73465--73547	20	3.7	22	85	11	107	63	0	3	32	116573--116786	60	3.7	57	74	20	169	47	0	0	51												159171--159256	24	3.7	24	81	9	115	47	12	24	15
73465--73589	20	6.2	20	74	16	89	62	0	3	34	116862--116898	13	2.9	13	92	4	58	67	5	5	21												159165--159256	45	2.1	44	95	2	166	50	11	23	14
73494--73579	35	2.4	37	81	16	101	61	0	2	36	119546--119581	16	2.3	16	100	0	72	50	0	11	38												162005--162081	40	2.1	35	72	22	84	29	18	16	35
73482--73668	9	21.1	9	66	20	74	62	0	2	35	119757--119797	18	2.2	19	91	8	75	31	0	9	58
73523--73679	10	15.9	10	66	17	53	62	0	1	36	119752--119804	18	3.4	16	80	16	58	30	0	7	62
73514--73666	23	6.1	27	71	18	84	62	0	1	36	119805--119841	18	2.1	18	100	0	74	43	0	10	45
73523--73696	9	18.9	9	65	23	60	61	0	1	36	124801--124844	22	2	22	90	0	70	61	0	6	31
73463--73554	42	2.2	42	82	7	116	61	0	3	34	124871--124909	19	2.1	19	100	0	78	58	5	0	35
73608--73663	23	2.6	21	89	10	94	57	0	0	42	124923--124972	26	1.9	26	100	0	100	28	12	2	58
73540--73693	71	2.1	75	82	11	187	61	0	1	36	124951--125041	9	10.6	9	79	12	86	40	2	2	54
73655--73708	27	2	27	81	0	63	61	0	3	35	124977--125037	15	4.3	15	75	24	69	45	0	1	52
75996--76041	21	2.3	20	84	3	56	58	4	2	34	124976--125039	19	3.2	19	86	10	83	45	0	1	53
76115--76154	21	1.9	21	89	0	62	37	27	7	27	124978--125057	23	3.6	23	85	9	105	46	0	2	51
76584--76613	14	2.1	14	93	0	51	20	3	0	76	124977--125099	40	3	39	83	10	140	48	0	4	46
86150--86417	5	54.4	5	70	21	133	41	0	0	58	124997--125098	15	7	15	75	20	92	48	0	5	46
86144--86417	38	7.2	38	71	20	150	40	0	0	59	125006--125110	40	2.7	40	89	2	160	51	0	5	42
86141--86415	7	44.2	6	67	26	96	40	0	0	59	125099--125228	10	12.7	10	68	22	67	63	2	1	33
86151--86228	23	3.2	23	78	18	77	34	0	0	65	125112--125164	19	2.8	20	91	8	92	62	0	3	33
86168--86415	46	5.1	49	71	20	191	41	0	0	58	125142--125208	28	2.4	28	82	7	75	64	1	1	32
86141--86508	46	8	46	69	23	158	44	0	0	55	125159--125216	28	2.1	28	83	6	73	62	5	0	32
86218--86539	25	13.5	25	68	21	110	48	0	0	51	125264--125299	14	2.3	17	86	13	51	22	0	5	72
86430--86538	15	7	15	72	20	82	57	0	0	42	126044--126144	7	14.3	7	70	23	61	43	0	0	55
86420--86535	21	5	22	80	16	94	57	0	0	42	126033--126144	26	4.1	26	78	18	129	43	0	0	55
86372--86538	13	12.9	13	68	20	59	52	0	0	46	126042--126143	13	8.2	12	73	21	77	43	0	0	55
86309--86530	72	3.1	72	79	12	194	48	0	0	50	126048--126137	20	4.6	20	84	13	125	44	1	0	54
86347--86535	88	2.2	83	77	15	190	51	0	0	47	126074--126156	38	2.2	38	83	10	100	43	1	2	53
92604--92637	15	2.4	14	90	5	50	5	0	5	88	126142--126181	18	2.2	17	83	12	53	55	0	12	32
97692--97777	24	3.7	24	81	9	115	15	24	12	47	126148--126188	18	2.2	19	95	4	75	51	0	9	39
97712--97783	21	3.3	21	80	12	83	13	25	11	50	126208--126245	17	2.2	18	85	4	51	26	0	5	68
97692--97783	45	2.1	45	95	2	168	14	23	11	50	126241--126285	13	3.2	13	82	17	63	22	6	0	71
100152--100225	15	4.7	15	72	21	71	33	5	22	37	126235--126323	5	18	5	72	15	60	31	4	0	64
100159--100240	24	3.4	24	93	0	137	35	6	23	35	126235--126317	11	7.8	11	71	17	52	30	4	0	65
103386--103502	5	25.2	5	71	26	73	63	0	0	36	126242--126294	16	3.5	16	90	7	76	26	5	0	67
103384--103548	2	89.5	2	67	19	65	58	1	1	38	126257--126780	22	24.5	21	66	19	128	44	2	0	52
103375--103490	39	2.9	40	80	15	134	63	0	0	36	126350--126392	10	4.3	10	90	0	68	37	0	2	60
103388--103510	30	4.2	29	72	17	103	62	0	0	36	126408--126537	46	2.8	46	81	12	124	57	0	0	42
103374--103503	35	3.8	35	76	17	139	63	0	0	36	126420--126547	56	2.2	59	87	9	201	57	0	0	41
103384--103505	67	1.9	63	85	10	165	63	0	0	36	126602--126710	2	60	2	67	18	60	45	0	0	54
103513--103548	15	2.4	15	95	0	63	50	2	5	41	126589--126767	26	7	26	70	21	103	41	0	0	57
118359--118405	12	3.8	12	88	2	67	48	4	0	46	126667--126762	19	5.1	19	82	9	117	35	1	0	63
118569--118635	19	3.5	19	89	6	91	67	2	0	29	126567--126769	19	10.8	19	72	17	99	42	0	0	56
118590--118651	19	3	21	84	9	67	70	1	1	25	126779--126829	17	3	17	97	0	93	47	9	5	37
118624--118674	26	2	25	88	3	75	70	0	5	23	127480--127516	18	2.1	18	89	0	56	40	2	10	45
118605--118663	21	2.9	21	76	14	61	74	0	3	22	127535--127656	6	19.7	6	70	17	63	59	0	0	40
118669--118700	16	2.1	15	94	5	55	46	0	0	53	127536--127659	30	4.3	29	70	21	82	59	0	0	40
118691--118802	2	63	2	66	22	54	59	0	0	40	127540--127656	38	3.3	35	75	19	109	60	0	0	39
118696--119287	9	67.9	9	66	22	109	55	1	1	41	127700--127739	18	2.1	20	90	9	66	57	5	0	37
118717--119007	6	49	6	67	20	91	62	1	1	35	127711--127743	16	2	17	94	5	59	60	6	0	33
118706--118846	42	3.5	40	77	16	143	62	1	0	36	132513--132563	18	3.1	18	81	18	74	49	0	5	45
118696--119029	42	7.4	47	65	24	139	60	0	1	37	132521--132551	14	2.2	14	100	0	62	51	0	6	41
118710--118876	7	23.7	7	72	20	84	63	1	1	33	132790--132977	13	14.8	13	78	19	138	38	0	0	61
118864--118912	22	2.3	22	89	10	75	51	0	2	46	132790--132964	23	7.5	23	77	17	159	39	0	0	60
118888--118951	13	4.9	13	75	11	51	54	1	1	42	132793--132971	51	3.3	54	75	21	171	39	0	0	60
118930--119007	19	3.9	20	75	16	72	71	0	0	28	132785--133015	23	9.7	22	75	23	115	38	0	0	60
118955--119003	13	3.5	14	77	8	55	75	0	0	24	132830--133000	13	12.8	13	77	15	102	39	0	0	60
119066--119238	16	10.6	16	75	18	94	46	3	0	49	132790--132975	58	3.3	57	75	22	84	38	0	0	61
119067--119319	31	8.5	29	73	19	145	46	2	0	50	132785--133015	4	49	5	67	25	107	38	0	0	60
119088--119320	15	15.8	13	76	22	134	46	2	0	50	133010--133058	18	2.8	18	93	6	84	42	0	10	46
119115--119320	8	26.6	8	70	24	117	47	0	0	51	132995--133058	34	2	31	87	9	92	42	0	9	48
119069--119318	43	5.7	43	75	18	164	46	2	0	50	132993--133058	15	4.1	16	86	7	89	40	0	9	50
119143--119259	2	64.5	2	66	18	69	48	0	0	51	133194--133229	13	3	13	80	19	51	50	8	0	41
119372--119408	13	2.9	13	92	4	58	67	5	5	21	136490--136538	13	3.8	12	79	12	53	0	24	4	71
121731--121782	22	2.3	22	96	3	95	23	28	1	46	137328--137363	18	2	18	100	0	72	33	11	16	38
122078--122113	16	2.3	16	100	0	72	50	0	11	38	139104--139128	7	3.6	7	100	0	50	44	0	0	56
122289--122329	18	2.2	19	91	8	75	31	0	9	58	139084--139124	16	2.6	16	88	0	55	46	4	0	48
122284--122336	18	3.4	16	80	16	58	30	0	7	62	139242--139288	12	3.8	12	88	2	67	46	0	2	51
122337--122373	18	2.1	18	100	0	74	43	0	10	45	154042--154090	25	2	25	88	4	73	22	0	10	67
127334--127377	22	2	22	90	0	70	61	0	6	31	154099--154263	2	89.5	2	67	19	65	38	1	1	58
127404--127442	19	2.1	19	100	0	78	58	5	0	35	154099--154134	15	2.4	15	95	0	63	41	5	2	50
127456--127505	26	1.9	26	100	0	100	28	12	2	58	154145--154261	5	25.2	5	70	26	73	36	0	0	63
127484--127588	9	11.6	9	77	14	85	41	1	2	53	154098--154261	26	6	28	72	20	118	37	1	1	59
127509--127586	19	4.2	19	74	19	83	46	0	2	51	154149--154273	39	3.3	39	86	8	145	36	0	0	63
127526--127604	23	3.4	23	83	15	101	46	0	3	49	154144--154268	35	3.7	35	78	18	147	36	0	0	64
127511--127664	15	11	15	69	22	88	49	0	5	44	154125--154283	70	2.3	66	80	13	171	37	0	1	60
127593--127649	19	2.5	25	68	31	72	54	0	8	36	154204--154311	51	2.1	51	84	6	139	37	0	1	60
127604--127642	19	2.1	19	100	0	78	58	0	10	30	157407--157488	24	3.4	24	93	0	137	35	23	6	35
127665--127794	10	12.7	10	68	22	67	63	2	1	33	157422--157495	15	4.7	15	72	21	71	37	22	5	33
127678--127730	19	2.8	20	91	8	92	62	0	3	33	159870--159955	24	3.7	24	81	9	115	47	12	24	15
127708--127774	28	2.4	28	82	7	75	64	1	1	32	159864--159955	45	2.1	44	95	2	166	50	11	23	14
127725--127782	28	2.1	28	83	6	73	62	5	0	32
127830--127865	14	2.3	17	86	13	51	22	0	5	72
128599--128736	20	6.4	21	69	20	65	43	0	0	55
128599--128735	58	2.5	56	82	12	171	43	0	0	56
128600--128745	26	5.3	28	68	25	80	43	0	1	54
128599--128747	38	4.1	37	74	21	136	42	0	1	55
128733--128772	18	2.2	17	83	12	53	55	0	12	32
128607--128755	76	1.9	76	80	11	171	44	0	2	52
128739--128779	18	2.2	19	95	4	75	51	0	9	39
128799--128836	17	2.2	18	85	4	51	26	0	5	68
128832--128876	13	3.2	13	82	17	63	22	6	0	71
128826--128931	5	22	5	71	16	64	30	4	0	65
128826--128925	11	8.8	11	74	16	71	29	5	0	66
128882--129069	20	8.7	21	70	18	102	40	3	1	54
128833--128902	16	4.5	16	89	8	101	25	5	0	68
128859--128992	22	6.3	22	76	13	95	32	4	0	61
128958--129554	2	328	2	63	19	121	58	0	1	40
128847--128995	6	25.8	6	67	21	61	32	4	0	62
128847--128995	16	8.9	16	72	20	60	32	4	0	62
129016--129793	21	36.9	21	68	23	108	57	0	1	40
129016--129137	7	19	7	74	18	99	58	0	0	41
129016--129560	46	12	46	72	18	294	60	0	1	37
129016--129480	6	77.7	6	70	22	272	62	0	0	37
129023--129831	16	51.1	17	70	19	199	56	0	0	41
129016--129481	122	3.7	122	74	20	340	62	0	0	37
129023--129641	181	3.5	174	74	19	460	59	0	1	38
129562--129693	38	3.4	38	81	10	133	54	3	0	41
129593--129673	19	4.3	19	84	12	121	53	3	0	43
129567--129743	101	1.8	95	82	11	223	50	3	0	46
129588--129699	40	2.8	39	79	19	131	53	3	0	42
129573--129699	57	2.2	59	80	12	147	54	3	0	42
129717--129829	2	62	2	68	18	68	46	0	0	53
129709--129901	27	7.1	27	77	14	125	43	1	0	55
129786--129881	19	5.1	19	82	9	117	35	1	0	63
129682--129888	19	10.8	19	71	17	103	42	0	0	56
129898--129948	17	3	17	97	0	93	47	9	5	37
130586--130622	18	2.1	18	89	0	56	40	2	10	45
130641--130758	6	18.7	6	70	17	62	59	0	0	40
130644--130758	20	5.7	20	76	17	112	60	0	0	40
130647--130739	44	2.1	46	81	15	60	60	0	0	39
130666--130755	26	3.5	26	85	7	114	58	0	0	41
130647--130771	40	3	40	81	14	123	58	0	0	41
130802--130841	18	2.1	20	90	9	66	57	5	0	37
130813--130845	16	2	17	94	5	59	60	6	0	33
135614--135664	18	3.1	18	81	18	74	49	0	5	45
135622--135652	14	2.2	14	100	0	62	51	0	6	41
135891--136223	23	14.8	23	70	19	181	39	0	0	60
135958--136498	58	9.4	60	71	21	258	42	0	0	57
135895--136502	147	4.4	147	71	21	382	41	0	0	57
136319--136469	23	6.5	23	79	15	159	43	0	0	56
135890--136492	162	3.8	161	68	23	409	41	0	0	57
136402--136501	2	57.5	2	66	26	59	47	0	0	53
135896--136518	10	59.3	11	69	23	164	42	0	0	57
136518--136566	18	2.8	18	93	6	84	42	0	10	46
136702--136737	13	3	13	80	19	51	50	8	0	41
139992--140040	13	3.8	12	79	12	53	0	24	4	71
140830--140865	18	2	18	100	0	72	33	11	16	38
142737--142783	12	3.8	12	88	2	67	46	0	4	48
157537--157585	25	2	25	88	4	73	22	0	10	67
157594--157758	2	89.5	2	67	19	65	38	1	1	58
157594--157629	15	2.4	15	95	0	63	41	5	2	50
157640--157756	5	25.2	5	70	26	73	36	0	0	63
157593--157756	26	6	28	72	20	118	37	1	1	59
157644--157768	39	3.3	39	86	8	145	36	0	0	63
157639--157763	35	3.7	35	78	18	147	36	0	0	64
157620--157778	70	2.3	66	80	13	171	37	0	1	60
157699--157806	51	2.1	51	84	6	139	37	0	1	60
160902--160983	24	3.4	24	93	0	137	35	23	6	35
160917--160990	15	4.7	15	72	21	71	37	22	5	33
163365--163450	24	3.7	24	81	9	115	47	12	24	15
163359--163450	45	2.1	44	95	2	166	50	11	23	14

## Sheet: Supplementary Table S6
Supplementary Table S6 Numbers of nucleotide substitutions and sequence genetic distance in four complete cp genomes. The lower triangle shows the number of nucleotide substitutions and the upper triangle indicates the sequence distance.
	P. pedatisecta MZ702636	P. pedatisecta MN046890	P. peltata NC052862	P. ternata KR270823
P. pedatisecta MZ702636		0.000402	0.00986	0.007206
P. pedatisecta MN046890	66		0.011608	0.008599
P. peltata NC052862	1479	1778		0.013668
P. ternata KR270823	1275	1348	2459

## Sheet: Supplementary Table S7
Supplementary Table S7 Sliding window analyses of the three Pinellia cp genomes with DnaSP
Window(bp)	Midpoint(bp)	K(a)	K(b)	K(c)
1-2348	1344	0.025	0	0.0315
1345-3353	2348	0.006	0	0.0065
2349-4353	3353	0.0075	0	0.0075
3354-5388	4353	0.019	0.002	0.0205
4354-6555	5388	0.031	0.002	0.0375
5389-7570	6555	0.0215	0	0.0265
6556-8706	7570	0.011	0.003	0.021
7571-9734	8706	0.012	0.003	0.021
8707-11304	9734	0.0335	0.03	0.05
9735-12977	11304	0.093	0.09	0.095
11305-13985	12977	0.0685	0.048	0.054
12978-14985	13985	0.0045	0	0.005
13986-15985	14985	0.002	0	0.0035
14986-17011	15985	0.0085	0	0.009
15986-18063	17011	0.01	0	0.0155
17012-19070	18063	0.0065	0.014	0.0195
18064-20072	19070	0.008	0.0165	0.0175
19071-21073	20072	0.007	0.0025	0.01
20073-22073	21073	0.004	0.001	0.005
21074-23073	22073	0.0035	0.001	0.005
22074-24073	23073	0.004	0	0.004
23074-25073	24073	0.003	0	0.003
24074-26073	25073	0.003	0	0.003
25074-27078	26073	0.0035	0	0.003
26074-28078	27078	0.0045	0	0.005
27079-29078	28078	0.007	0	0.0075
28079-30078	29078	0.006	0	0.0055
29079-31078	30078	0.004	0	0.004
30079-32463	31078	0.042	0.0475	0.0525
31079-33483	32463	0.043	0.0475	0.053
32464-34487	33483	0.007	0	0.009
33484-35647	34487	0.009	0.002	0.028
34488-36779	35647	0.0085	0.002	0.0335
35648-37786	36779	0.006	0.0235	0.0155
36780-38788	37786	0.0025	0.0235	0.004
37787-39788	38788	0.001	0	0.0015
38789-40788	39788	0.002	0	0.0025
39789-41809	40788	0.0075	0.0015	0.008
40789-42813	41809	0.0095	0.0015	0.011
41810-43813	42813	0.0045	0	0.0055
42814-44813	43813	0.004	0	0.003
43814-45813	44813	0.003	0	0.002
44814-46813	45813	0.002	0	0.003
45814-47818	46813	0.0035	0	0.0045
46814-48821	47818	0.0035	0	0.0025
47819-49821	48821	0.0025	0	0.0015
48822-50839	49821	0.0015	0.0005	0.0025
49822-51839	50839	0.0035	0.0005	0.004
50840-53390	51839	0.0235	0.008	0.061
51840-54700	53390	0.059	0.011	0.068
53391-55722	54700	0.044	0.003	0.021
54701-56778	55722	0.0115	0.0025	0.013
55723-57778	56778	0.0075	0.0025	0.0035
56779-58779	57778	0.0055	0	0.0075
57779-59789	58779	0.007	0.002	0.009
58780-60789	59789	0.005	0.002	0.0055
59790-61789	60789	0.003	0	0.004
60790-62839	61789	0.009	0.0065	0.015
61790-63861	62839	0.0095	0.0065	0.014
62840-64861	63861	0.002	0	0.006
63862-65881	64861	0.004	0.0105	0.0145
64862-66881	65881	0.0035	0.0105	0.024
65882-68254	66881	0.0035	0.001	0.0425
66882-69254	68254	0.006	0.001	0.0315
68255-70263	69254	0.0085	0	0.01
69255-71263	70263	0.009	0	0.0085
70264-72278	71263	0.0045	0	0.014
71264-73395	72278	0.0075	0	0.0295
72279-74463	73395	0.007	0	0.0535
73396-75628	74463	0.0395	0.0065	0.046
74464-76632	75628	0.0565	0.0065	0.0265
75629-77632	76632	0.02	0.0085	0.0275
76633-78635	77632	0.004	0.0085	0.013
77633-79638	78635	0.004	0	0.0035
78636-80647	79638	0.003	0	0.0025
79639-81660	80647	0.0035	0	0.0035
80648-82661	81660	0.0035	0	0.0035
81661-83661	82661	0.005	0	0.005
82662-84663	83661	0.006	0	0.0065
83662-85666	84663	0.0025	0	0.0025
84664-86671	85666	0.0045	0.0005	0.0055
85667-88001	86671	0.0135	0.0005	0.0225
86672-89001	88001	0.0125	0	0.0195
88002-90004	89001	0.0055	0	0.0065
89002-91004	90004	0.008	0	0.0095
90005-92017	91004	0.012	0	0.01
91005-93024	92017	0.0095	0	0.0075
92018-94037	93024	0.0105	0	0.0105
93025-95042	94037	0.008	0	0.0075
94038-96042	95042	0.0005	0	0
95043-97060	96042	0.0005	0	0.0005
96043-98060	97060	0.0005	0	0.0005
97061-99060	98060	0.001	0	0.001
98061-100060	99060	0.001	0	0.001
99061-101060	100060	0	0	0
100061-102060	101060	0	0	0.0005
101061-103060	102060	0.0005	0	0.0005
102061-104060	103060	0.001	0.002	0.0025
103061-105114	104060	0.0035	0.0025	0.006
104061-106114	105114	0.003	0.0005	0.0035
105115-107115	106114	0	0	0.0005
106115-108115	107115	0.001	0.0005	0.0005
107116-109115	108115	0.001	0.0015	0.001
108116-110115	109115	0.0005	0.001	0.0015
109116-111115	110115	0.0005	0	0.0005
110116-112115	111115	0.0005	0	0.0005
111116-113115	112115	0.0005	0	0.0005
112116-114115	113115	0	0	0.0005
113116-115115	114115	0.0005	0	0.0005
114116-116281	115115	0.0005	0	0.0005
115116-117281	116281	0.0005	0	0.0005
116282-118281	117281	0.0005	0	0
117282-119293	118281	0.0005	0.005	0.006
118282-120849	119293	0.109	0.1065	0.0415
119294-122428	120849	0.1495	0.1345	0.0875
120850-123428	122428	0.044	0.033	0.0555
122429-124761	123428	0.0075	0.0025	0.0055
123429-125785	124761	0.0085	0.0025	0.0395
124762-126790	125785	0.009	0	0.0425
125786-127790	126790	0.0075	0.0045	0.008
126791-128790	127790	0.0065	0.0045	0.01
127791-129810	128790	0.011	0.0125	0.0115
128791-130938	129810	0.0205	0.084	0.0725
129811-133763	130938	0.04	0.119	0.112
130939-134763	133763	0.0285	0.0475	0.0755
133764-135775	134763	0.0055	0	0.0355
134764-136775	135775	0.0065	0	0.008
135776-137775	136775	0.006	0	0.006
136776-139086	137775	0.0195	0.0875	0.0135
137776-140523	139086	0.0745	0.089	0.096
139087-141523	140523	0.062	0.003	0.092
140524-142523	141523	0.0085	0.0015	0.012
141524-143523	142523	0.0095	0	0.0105
142524-144541	143523	0.01	0	0.0105
143524-145629	144541	0.011	0.0055	0.013
144542-146966	145629	0.009	0.0105	0.04
145630-147967	146966	0.003	0.005	0.037
146967-148967	147967	0	0	0.0055
147968-150129	148967	0.0005	0	0.0005
148968-151134	150129	0.0005	0	0.0005
150130-152134	151134	0.0005	0	0.0005
151135-153134	152134	0.0005	0	0.0005
152135-154134	153134	0.0005	0	0
153135-155134	154134	0.0005	0	0.0005
154135-156134	155134	0.0005	0	0.0005
155135-157134	156134	0.0005	0.001	0.0005
156135-158134	157134	0.0005	0.0015	0.0015
157135-159134	158134	0.001	0.0005	0.0015
158135-160135	159134	0.0005	0	0.0005
159135-161166	160135	0.0025	0.0005	0
160136-162189	161166	0.003	0.0025	0.0035
161167-163189	162189	0.001	0.002	0.006
162190-164189	163189	0.001	0	0.003
163190-165189	164189	0.0005	0	0.0005
164190-166189	165189	0	0	0
165190-167189	166189	0.001	0	0
166190-168189	167189	0.001	0	0.001
167190-169189	168189	0.0005	0	0.001
168190-170207	169189	0.0005	0	0.0005
169190-171207	170207	0	0	0.0005
170208-171656	170930	0.00069	0	0.00051
Note: K(a): K values between P. pedatisecta and P. peltate; K(b): K values between P. pedatisecta and P. ternate; K(c): K values between P. ternate and P. peltate.

## Sheet:  Supplementary Table S8
Supplementary Table S8 Divergence time estimations of major nodes in Araceae phylogeny
Node	Node	Run01			Run02
		Posterior mean (Mya)	95% HPD CI (Mya)		Posterior mean (Mya)	95% HPD CI (Mya)
t_n28	Jnode 52	148.11	81.82	206.45	141.17	76.18	204.67
t_n29	Jnode 51	6.49	0.92	13.86	8.13	1.27	18.94
t_n30	Jnode 50	0.15	0.02	0.34	0.15	0.02	0.36
t_n31	Jnode 49	92	48.53	126.5	91.55	48.37	126.32
t_n32	Jnode 48	0.66	0.09	1.5	0.65	0.08	1.48
t_n33	Jnode 47	72.61	36.41	106.46	73.71	38.65	104.81
t_n34	Jnode 46	65.69	31.88	96.74	66.01	33.48	95.77
t_n35	Jnode 45	56	26.23	83.87	56.33	28.09	82.18
t_n36	Jnode 44	46.07	21.49	70.53	46	21.27	65.38
t_n37	Jnode 43	36.26	16.8	52.8	37.07	18.67	53.86
t_n38	Jnode 42	30.61	15.04	44.69	31.47	15.52	45.13
t_n39	Jnode 41	18.78	5.34	32.4	19.84	5.89	34.57
t_n40	Jnode 40	25.66	13.24	36.56	25.95	14.01	36.67
t_n41	Jnode 39	22.49	11.27	33.06	22.57	11.64	33.04
t_n42	Jnode 38	10.99	3.88	20.38	11.03	3.9	19.19
t_n43	Jnode 37	7.88	1.89	15.23	8.09	2.27	14.71
t_n44	Jnode 36	13.09	5.12	22.01	11.82	4.66	19.93
t_n45	Jnode 35	7.75	2.22	14.59	6.47	1.57	12.09
t_n46	Jnode 34	0.55	0.07	1.25	0.58	0.08	1.33
t_n47	Jnode 33	20.54	9.8	31.23	20.93	10.36	31.12
t_n48	Jnode 32	15.97	6.31	25.71	16.19	7.2	25.61
t_n49	Jnode 31	51.52	21.32	78.07	51.43	23.61	76.75
t_n50	Jnode 30	43.17	14.48	70.69	43.81	16.73	67.94
t_n51	Jnode 29	49.32	24.06	75.42	49.54	21.06	77.9
t_n52	Jnode 28	17.98	5	31.9	18.68	3.94	39.43
t_n53	Jnode 27	13.48	2.14	25.95	13.67	2.54	28.19
Note: 95% HPD CI represents 95% highest posterior density interval

## Sheet: Supplementary Table S9
Supplementary Table S9 Maximum likelihood parameter estimates for the four genes of Pinellia
Gene	Model	LnL	Estimates of parameters		Positively selected sites
petB	model0	-977.422	omega (dN/dS) = 0.25489
	model1	-967.611	p: 0.92971 0.07029	w: 0.00000 1.00000
	model2	-964.687	p: 0.00000 0.99522 0.00478	w: 0.00000 1.00000 175.64298	2 S 1.000** 9.095 +- 1.543
	model3	-956.019	p: 0.00000 0.99506 0.00494	w: 0.00000 0.06301 45.70390
	model7	-967.786	p = 0.00500 q = 0.04737
	model8	-956.02	p0 = 0.99506 p = 6.69899 q = 99.00000 (p1 = 0.00494)	w = 45.70932	2 S 0.994** 1.496 +- 0.052
rpoC1	model0	-3108.71	omega (dN/dS) = 0.24854
	model1	-3101.65	p: 0.83045 0.16955	w: 0.02079 1.00000
	model2	-3083.44	p: 0.99853 0.00000 0.00147	w: 0.19201 1.00000 189.14362	143 L 0.999** 6.876 +- 2.091
	model3	-3083.44	p: 0.99853 0.00000 0.00147	w: 0.19201 0.32797 189.14249
	model7	-3101.68	p = 0.00500 q = 0.01974
	model8	-3083.45	p0 = 0.99853 p = 23.58312 q = 99.00000 (p1 = 0.00147)	w = 189.21761	143 L 0.997** 1.498 +- 0.040
					206 S 0.951* 1.490 +- 0.000
					222 L 0.950* 1.492 +- 0.000
					614 V 0.950* 1.491 +- 0.000
rps12	model0	-557.569	omega (dN/dS) = 0.20790
	model1	-550.378	p: 0.96125 0.03875	w: 0.00000 1.00000
	model2	-539.396	p: 0.99182 0.00000 0.00818	w: 0.00000 1.00000 89.74345	39 T 0.999** 8.652 +- 1.864
	model3	-539.396	p: 0.00000 0.99182 0.00818	w: 0.00000 0.00000 89.74346
	model7	-550.925	p = 0.00500 q = 0.04826
	model8	-539.396	p0 = 0.99182 p = 0.00500 q = 99.00000 (p1 = 0.00818)	w = 89.74315	39 T 0.974* 1.481 +- 0.114
ycf1	model0	-8344.77	omega (dN/dS) = 0.68019
	model1	-8333.57	p: 0.45951 0.54049	w: 0.00000 1.00000
	model2	-8325.91	p: 0.73789 0.00133 0.26077	w: 0.08743 1.00000 2.70621	322 S 0.967* 4.768 +- 2.058
	model3	-8325.91	p: 0.16769 0.57124 0.26107	w: 0.08771 0.08833 2.70583
	model7	-8333.84	p = 0.00518 q = 0.00500
	model8	-8325.91	p0 = 0.74388 p = 0.49621 q = 4.33263 (p1 = 0.25612)	w = 2.72409	239 N 0.954* 1.467 +- 0.154
					322 S 0.955* 1.467 +- 0.152
					420 T 0.954* 1.466 +- 0.154
					435 Q 0.952* 1.464 +- 0.158
					534 S 0.952* 1.465 +- 0.157
					967 Y 0.952* 1.465 +- 0.157
					975 F 0.953* 1.465 +- 0.156
					996 I 0.953* 1.465 +- 0.156
					1042 E 0.954* 1.466 +- 0.154
					1086 R 0.952* 1.465 +- 0.158
					1174 K 0.950* 1.463 +- 0.160
					1184 K 0.950* 1.464 +- 0.160
					1288 Q 0.954* 1.466 +- 0.155
					1329 Q 0.952* 1.465 +- 0.157
					1330 N 0.954* 1.466 +- 0.154
					1634 K 0.952* 1.465 +- 0.157
					1680 R 0.955* 1.467 +- 0.152
					1750 E 0.952* 1.465 +- 0.157
					1762 N 0.951* 1.464 +- 0.158
					1766 N 0.953* 1.464 +- 0.155
					1794 W 0.952* 1.466 +- 0.160

## Sheet: Supplementary Table S10
Supplementary Table S10 Likelihood ratio test (LRT) of the nonsynonymous-to-synonymous substitution rate ratio (Ꞷ=dN/dS) under different models.
Gene	Comparisons	2ΔLnL	df	p
petB	M1 vs M2	5.84859	4	0.02107
	M0 vs M3	42.8066	2	5.066e-10
	M7 vs M8	23.5322	2	7.763e-06
rpoC1	M1 vs M2	36.4195	4	2.372e-07
	M0 vs M3	50.5309	2	1.065e-11
	M7 vs M8	36.4666	2	1.206e-08
rps12	M1 vs M2	21.9654	4	0.0002036
	M0 vs M3	36.3464	2	1.281e-08
	M7 vs M8	23.0594	2	9.834e-06
ycf1	M1 vs M2	15.3173	4	0.004086
	M0 vs M3	37.7225	2	6.437e-09
	M7 vs M8	15.8565	2	0.0003604
